# Supplementary material for: Developing Indicators to Measure Critical Health Literacy in the Context of Norwegian Lower Secondary Schools
Source: Int J Environ Res Public Health. 2022 Mar 7;19(5):3116. doi: 10.3390/ijerph19053116 (PMC8910382; doi:10.3390/ijerph19053116)
Supplement: Supplementary file 1 [file ijerph-19-03116-s001.zip]

Archive with 1 entries (1 files):
- ijerph-1608544-supplementary.pdf
